# Supplementary material for: Dentition Status and Denture Use in Relation to Later-Life Health Transitions in Older Chinese Adults
Source: Int Dent J. 2026 Jul 4;76(5):109710. doi: 10.1016/j.identj.2026.109710 (PMC13355603; doi:10.1016/j.identj.2026.109710)
Supplement: Supplementary file 3 [file mmc3.zip]

Archive with 1 entries (1 files):
- FigureS3.png
